# Supplementary material for: Fatty Acid Profiling of “Mollar de Elche” Pomegranate (Punica granatum L.) Peel and Seeds: Impact of Farming System, Locality, and Interannual Climate Variability
Source: Foods. 2026 Jul 3;15(13):2374. doi: 10.3390/foods15132374 (PMC13362359; doi:10.3390/foods15132374)
Supplement: Supplementary file 1 [file foods-15-02374-s001.zip]

Archive with 1 entries (1 files):
- foods-4329726-supplementary.pdf
